# Supplementary material for: Host Genetics and Environment Drive Divergent Responses of Two Resource Sharing Gall-Formers on Norway Spruce: A Common Garden Analysis
Source: PLoS One. 2015 Nov 10;10(11):e0142257. doi: 10.1371/journal.pone.0142257 (PMC4640599; doi:10.1371/journal.pone.0142257)
Supplement: S1 File — (XLSX) [file pone.0142257.s001.xlsx]

## Sheet: Sheet1
		Sacchipantes spp	Adelges spp.	Picein	Cinnamic acid derivative	4-hydroxy acetophenone	(+)-catechin	Piceatannol-glucoside	Cedrusin-glucoside	Cedrusin derivative	Piceatannol	Isorhapontin	Secoisolariciresinol	Naringenin-glycoside	Naringenin derivative	Hyperin	Quercetin 3-glucoside	Resveratrol	Apigenin-glycoside	Kaempferol 3-glucoside	Isorhamnetin	Kaempferol 3-rhamnoside	Myricetin	Naringenin derivative	Luteolin derivative	Apigenin derivative	Monocoumaroyl-isoquercitrin	Apigenin	Monocoumaroyl-astragalin	Apigenin derivative	Dicoumaroyl astragalin 1	Dicoumaroyl astragalin 2	Dicoumaroyl astragalin 3	Soluble tannins
Family	Site	mean/branch	mean/branch	mg/g	mg/g	mg/g	mg/g	mg/g	mg/g	mg/g	mg/g	mg/g	mg/g	mg/g	mg/g	mg/g	mg/g	mg/g	mg/g	mg/g	mg/g	mg/g	mg/g	mg/g	mg/g	mg/g	mg/g	mg/g	mg/g	mg/g	mg/g	mg/g	mg/g	mg/g
110	Myrträsk	0	3	17.844	0.045	74.972	2.876	8.626	1.067	2.656	1.521	0.208	1.893	0	0	0.052	0.292	0.498	0.069	0.806	0.833	0.312	0.258	0	0.02	0.047	0.197	0.052	0.132	0.066	0.489	0.358	0.335	62.396
46	Myrträsk	0	0.3	0.04	0.938	173.979	2.995	0.966	3.861	1.537	0.798	7.254	1.182	0	0	0.061	0.373	2.806	0	0.427	0.553	0	0	0	0.144	0.073	0.122	0.335	0.135	0	0.956	2.448	2.031	33.373
22	Myrträsk	2	8.3	0.291	9.254	122.881	2.628	5.078	1.306	2.795	1.845	4.365	0.859	0	0	0	0.168	0.928	0.013	0.122	0.523	0	0	0	0.026	0.069	0.134	0.066	0.149	0.012	1.171	2.348	1.876	50.24
123	Myrträsk	0	3.1	2.327	11.384	323.925	2.729	10.726	2.419	1.883	2.494	4.467	0.943	0	0	0	0.302	0.862	0	0.465	0.516	0.12	0.068	0	0	0.107	0.174	0.03	0.263	0.034	1.038	2.155	1.82	49.71
104	Myrträsk	0.7	13.4	1.276	0.107	234.946	2.567	25.262	1.373	2.119	6.692	9.049	1.264	0	0	0	0.122	1.386	0	0.216	0.646	0.208	0.183	0	0	0.101	0.179	0	0.168	0.043	0.661	1.479	2.185	29.124
17	Myrträsk	0.3	1.4	2.695	0.141	265.274	4.708	13.444	1.467	2.271	6.039	3.503	1.133	0	0	0.313	0.331	1.271	0.583	0.824	1.432	0.222	0.17	0	0.384	0.077	0.239	1.01	0.378	0.08	0.88	1.836	2.039	47.592
11	Myrträsk	15.3	0.7	8.889	0	92.439	6.432	1.576	1.499	3.09	0.103	0.055	2.428	0	0	0	0.832	0.346	0.041	0.766	0.633	0.265	0.077	0	0	0.157	0.173	0	0.17	0.037	0.261	0.402	0.543	97.904
10	Myrträsk	1.5	2.8	0.278	6.742	834.113	3.618	10.382	2.511	3.259	0.873	0.329	1.051	0	0	0.145	0.351	0.273	0.078	0.369	0.417	0.096	0.076	0	0	0.072	0.109	0.061	0.198	0.013	3.244	2.488	1.448	113.761
29	Myrträsk	0.1	0	2.544	0.05	237.448	2.569	2.892	1.765	2.362	5.242	1.348	1.081	0	0	0.059	0.237	1.373	0.044	0.448	1.312	0.209	0.247	0	0.039	0.125	0.26	0.112	0.271	0.061	0.895	1.6	1.783	73.559
69	Myrträsk	0	0	0.411	1.588	136.861	3.14	3.811	2.25	1.579	0.456	2.184	1.331	0	0	0.074	0.608	0.231	0.053	0.882	0.987	0	0	0	0.125	0.128	0.191	0.111	0.417	0.059	0.718	2.247	2.401	55.779
104	Myrträsk	0.4	7.3	0.141	0.228	51.043	3.794	8.824	1.224	2.431	4.026	12.826	1.053	0	0	0	0.187	2.07	0	0.287	0.734	0.11	0.161	0	0	0.112	0.248	0	0.151	0.072	0.479	1.225	1.63	70.213
5	Myrträsk	0.3	1.4	1.091	0.046	105.952	2.498	4.778	1.971	3.109	3.254	3.294	1.268	0	0	0	0.187	1.204	0.367	0.386	0.773	0.23	0.169	0	0.181	0.075	0.275	0.497	0.364	0.081	0.839	1.243	1.636	40.665
17	Myrträsk	0.1	0.3	1.004	0.063	175.549	4.478	7.605	1.79	2.605	4.445	2.6	0.884	0	0	0.063	0.216	1.537	0.088	0.839	1.067	0	0	0	0.059	0.169	0.215	0.183	0.342	0.03	0.451	2.175	1.828	41.579
48	Myrträsk	0.5	7.5	0.076	0.954	156.524	1.453	5.514	3.147	1.758	0.503	10.611	1.925	0	0	0.043	0.662	0.48	0	0.415	0.881	0.096	0.123	0	0.112	0.089	0.22	0.148	0.23	0	1.615	3.922	3.154	22.55
19	Myrträsk	0	4.6	0.586	6.622	174.189	1.094	4.872	1.654	1.402	1.435	2.626	0.877	0	0	0.035	0.194	0.582	0	0.418	0.57	0	0	0	0	0.117	0.211	0.035	0.508	0.046	0.719	1.807	1.733	26.316
100	Myrträsk	0	2.7	1.171	0.342	165.834	2.095	2.861	2.738	2.175	2.088	2.927	0.832	0	0	0	0.162	1.634	0	0.366	0.544	0	0	0	0	0.122	0.19	0	0.203	0	0.491	4.209	2.418	34.861
88	Myrträsk	0.1	0.9	7.822	0.123	237.802	5.903	20.823	1.643	2.284	8.973	2.921	0.956	0	0	0	0	0.926	0.08	0.225	0.533	0.129	0.102	0	0	0.061	0.339	0.07	0.353	0.052	0.449	1.383	1.601	71.281
46	Myrträsk	0.1	0.1	1.981	6.261	258.157	1.537	2.748	2.126	2.393	2.696	0.632	1.173	0	0	0.111	0.374	0.64	0.121	0.541	0.78	0	0	0	0.09	0.092	0.12	0.245	0.194	0	1.096	3.836	2.397	39.609
69	Myrträsk	0	0.4	3.693	4.545	212.401	3.896	10.015	1.16	2.597	2.454	1.211	1.131	0	0	0.075	0.219	0.356	0.1	0.289	0.783	0.228	0.229	0	0.041	0.064	0.218	0.089	0.33	0.075	0.692	1.211	1.695	40.37
6	Myrträsk	0.8	8.2	0.562	0	187.478	3.863	9.535	2.603	2.302	3.994	9.366	0	1.14	0.353	0.03	0.144	2.753	0.068	0.237	0.632	0	0	8.255	0	0.094	0.185	0.282	0.198	0	0.669	4.415	2.587	38.096
104	Myrträsk	0.4	2.6	3.218	0.131	215.051	3.34	9.818	2.399	2.7	3.938	3.663	0.745	0	0	0.063	0.242	0.847	0.037	0.299	0.837	0.183	0.259	0	0	0.153	0.337	0.045	0.222	0.09	1.11	1.888	1.919	45.613
6	Myrträsk	0.4	3.2	1.477	0	205.518	2.312	4.041	1.498	2.072	8.5	3.404	0	1.059	0.392	0.096	0.256	4.148	0.06	0.194	0.703	0	0	7.819	0	0.059	0.217	0.181	0.238	0	0.532	3.74	2.973	53.545
19	Myrträsk	4.1	7.8	28.176	0.681	66.575	5.849	14.966	0.524	2.402	6.55	0.257	0.954	0	0	0.028	0.14	0.219	0.078	0.347	0.834	0.109	0.117	0	0	0.074	0.234	0.059	0.198	0.032	0.474	1.011	1.243	62.877
11	Myrträsk	0.8	4.2	0.072	0.137	173.66	7.003	3.286	1.699	2.447	1.619	6.342	0.733	0	0	0.073	0.165	1.358	0.112	0.361	0.535	0.099	0.13	0	0.309	0.057	0.174	1.039	0.203	0.033	1.217	3.149	2.138	61.112
29	Myrträsk	1.8	2.5	1.712	0	98.539	2.561	6.322	2.244	3.109	4.46	1.121	1.858	0	0	0.087	0.204	0.601	0.084	0.486	0.761	0.156	0.241	0	0	0.073	0.235	0.049	0.204	0.04	0.536	0.883	0.904	48.803
22	Myrträsk	0.2	8.7	0.795	8.382	225.735	1.193	7.161	1.136	1.557	1.721	3.426	0.636	0	0	0.038	0.313	0.295	0.016	0.282	0.621	0.093	0.098	0	0	0.058	0.138	0.011	0.202	0.017	0.987	2.075	1.932	46.68
5	Myrträsk	0	0	0.079	0.118	113.697	4.075	1.221	4.26	1.883	2.929	1.93	1.197	0	0	0.048	0.171	4.453	0.08	0.182	0.531	0	0	0	0.139	0.162	0.168	0.74	0.166	0	2.229	4.03	2.464	39.636
19	Myrträsk	5.6	9	5.288	0.55	180.947	3.163	13.46	1.724	2.207	5.013	1.099	0.93	0	0	0.05	0.291	0.573	0	0.543	1.062	0.208	0.239	0	0	0.097	0.265	0	0.332	0.07	0.72	1.634	1.593	38.796
17	Myrträsk	1.6	8.6	1.76	0.078	160.378	4	9.009	1.331	1.693	5.782	2.441	1.535	0	0	0.08	0.149	0.861	0.088	0.392	0.811	0.209	0.254	0	0.034	0.065	0.248	0.101	0.346	0.085	0.763	1.016	1.285	52.38
77	Myrträsk	1	0.8	5.521	1.751	239.873	4.119	17.243	1.417	1.539	6.258	5.547	1.304	0	0	0.055	0.194	1.194	0	0.313	0.727	0.132	0.175	0	0	0.057	0.149	0	0.26	0.046	0.412	1.365	2.179	65.838
69	Myrträsk	1	8.1	14.721	4.267	161.821	4.465	9.918	0.42	0.69	1.971	0.305	1.766	0	0	0.066	0.191	0.322	0.443	0.839	1.138	0.323	0.192	0	0	0.11	0.295	0.074	0.418	0.12	1.081	0.777	0.742	53.409
100	Myrträsk	0	0.9	1.923	0.108	42.12	3.689	12.123	1.672	2.373	2.351	1.085	0.777	0	0	0.068	0.151	0.545	0.052	0.181	0.495	0	0	0	0	0.113	0.176	0	0.153	0	0.604	3.401	1.624	78.163
19	Myrträsk	1.3	2.7	2.716	0.204	180.771	2.695	6.016	2.053	2.005	4.297	0.527	1.241	0	0	0.048	0.118	0.39	0	0.215	0.439	0	0	0	0	0.06	0.23	0	0.192	0.013	0.789	2.565	2.061	39.729
6	Myrträsk	0.5	9.3	1.804	0	92.49	6.093	9.664	1.334	2.822	7.18	7.319	0	1.85	1.527	0.051	0.123	3.986	0.188	0.223	0.705	0.159	0.075	10.945	0	0.115	0.175	0.27	0.205	0.015	0.665	3.626	2.109	73.458
10	Myrträsk	0.2	0.9	0.146	0.087	189.374	4.581	7.339	0.481	1.322	4.03	3.377	0.879	0	0	0.08	0.189	1.116	0.198	0.823	1.39	0.117	0.277	0	0.253	0.096	0.31	0.928	0.465	0.037	0.304	1.099	1.341	53.807
17	Myrträsk	0.1	1.9	0.844	0.149	171.3	3.79	6.791	1.533	3.005	4.606	4.09	0.931	0	0	0.09	0.213	1.536	0.15	0.54	1.226	0.051	0.111	0	0.193	0.065	0.198	0.689	0.259	0.015	0.745	1.6	1.883	52.078
104	Myrträsk	0.3	1.9	0.829	0.121	285.227	4.847	10.1	0.572	1.968	3.968	11.456	1.043	0	0	0.063	0.307	2.495	0	0.325	0.812	0	0	0	0	0.11	0.121	0	0.173	0	0.542	1.778	2.033	38.529
123	Myrträsk	0	0.6	0.823	4.552	170.169	2.672	3.83	2.133	1.171	0.635	1.509	1.359	0	0	0	0.189	0.475	0.035	0.855	0.843	0	0	0	0	0.05	0.297	0.139	0.284	0.052	0.536	0.561	0.379	37.671
46	Myrträsk	0	0.9	13.553	0.429	169.103	2.501	11.597	1.84	2.009	11.284	1.169	1.77	0	0	0.162	0.09	1.132	0.481	0.866	0.762	0.503	0.337	0	0.069	0.112	0.326	0.089	0.25	0.102	0.785	0.356	0.355	66.398
110	Myrträsk	0.4	3.7	4.652	0.089	124.914	5.31	13.512	1.399	2.922	1.751	3.863	1.517	0	0	0	0.233	0.31	0.034	0.314	0.612	0.136	0.154	0	0	0.066	0.225	0	0.239	0.059	0.705	1.002	0.89	61.367
5	Myrträsk	0	0.4	0.728	0.121	129.203	2.077	1.251	2.551	1.913	4.286	4.134	0.825	0	0	0.107	0.187	7.738	0.096	0.266	0.669	0	0	0	0.191	0.118	0.282	0.74	0.194	0	0.698	5.967	3.236	37.674
110	Myrträsk	0.6	2.8	18.483	0.041	142.579	3.304	13.419	1.863	2.597	3.599	0.626	1.212	0	0	0	0.3	0.526	0.176	0.555	0.714	0	0	0	0	0.053	0.184	0	0.124	0.022	0.114	0.57	0.406	68.841
48	Myrträsk	0.2	0.5	39.22	0.049	31.011	2.264	20.501	1.679	2.716	9.284	0.097	1.13	0	0	0.124	0.468	0.212	0.205	0.661	1.45	0.089	0.174	0	0	0.072	0.224	0	0.384	0.044	0.548	1.124	1.395	46.183
46	Myrträsk	0	0.2	1.139	0.589	280.032	2.75	22.096	2.006	1.605	1.354	10.171	1.43	0	0	0.088	0.257	0.502	0.068	1.03	1.122	0.463	0.36	0	0.065	0.141	0.272	0.116	0.431	0.127	1.116	0.585	0.578	45.175
88	Myrträsk	6	2.5	11.989	3.963	115.287	4.335	10.324	1.619	2.95	3.498	0.31	1.897	0	0	0.065	0.191	0.299	0.068	0.471	0.627	0	0	0	0	0.103	0.214	0.029	0.232	0.019	0.359	1.813	1.528	59.361
10	Myrträsk	0.625	5.75	6.59	4.719	175.346	2.266	10.999	1.047	1.378	0.688	2.046	0.893	0	0	0.102	0.189	0.293	0.183	0.375	0.606	0	0	0	0.053	0.042	0.12	0.121	0.251	0.044	0.598	1.337	1.178	52.302
88	Myrträsk	0	0	1.297	0.127	156.159	3.758	10.959	1.78	1.931	5.441	1.267	0.647	0	0	0	0.061	0.623	0.065	0.307	0.666	0.127	0.098	0	0.043	0.088	0.27	0.02	0.326	0.031	0.385	1.499	1.71	50.403
11	Myrträsk	0	0.5	3.008	1.655	252.992	4.97	11.944	1.337	2.742	2.493	4.648	0.995	0	0	0.07	0.32	0.706	0.223	0.71	1.097	0.106	0.084	0	0	0.095	0.159	0.35	0.253	0.045	0.498	1.525	1.493	72.846
48	Myrträsk	2	2	0.459	0	156.403	4.581	8.14	1.819	2.113	1.364	10.137	0.689	0	0	0.069	0.191	1.518	0.031	0.17	0.314	0	0	0	0.146	0.042	0.071	0.271	0.14	0	1.035	2.73	1.672	54.823
77	Myrträsk	0	0.7	29.664	1.316	142.063	4.578	12.957	1.472	1.431	3.002	0.468	1.744	0	0	0	0.155	0.269	0.124	0.434	0.465	0	0	0	0	0.114	0.236	0.04	0.289	0.022	0.288	0.761	0.825	79.538
6	Myrträsk	0.6	2.4	0.446	1.412	139.031	3.399	3.246	1.858	0.855	3.796	1.469	1.634	0	0	0.046	0.3	1.581	0	0.402	0.664	0	0	0	0	0.053	0.231	0	0.409	0.064	0.608	1.325	1.191	62.125
110	Myrträsk	0.6	2.2	46.599	0.066	152.643	3.442	8.672	0.261	1.533	2.095	0.162	2.212	0	0	0	0.129	0.312	0.058	0.548	0.648	0.111	0.129	0	0	0.068	0.153	0	0.132	0.048	0.48	0.566	0.403	74.188
29	Myrträsk	0.1	1.6	4.237	0.057	80.751	3.565	3.541	1.983	2.519	6.222	1.063	1.718	0	0	0.164	0.098	1.49	0.349	0.258	0.373	0.207	0.136	0	0.063	0.051	0.201	0.284	0.148	0.058	0.716	0.648	0.588	97.191
100	Myrträsk	0	0.1	54.121	1.812	127.223	3.509	45.999	0.846	1.982	17.551	0.285	0.949	0	0	0	0	0.347	0.43	0.68	0.737	0.441	0.213	0	0	0.115	0.329	0.064	0.312	0.1	0.64	0.551	0.483	89.662
88	Myrträsk	1.3	1.7	1.065	2.53	59.425	4.27	6.064	1.597	2.823	2.189	0.42	0.791	0	0	0.112	0.145	0.206	0.065	0.344	0.522	0	0	0	0	0.078	0.091	0	0.132	0	0.616	2.505	1.428	87.005
100	Myrträsk	1.2	1.4	0.649	0.478	235.122	2.897	10.895	2.113	2.097	6.26	3.243	0.655	0	0	0.075	0.064	1.367	0	0.309	0.614	0	0	0	0	0.109	0.176	0	0.234	0.027	0.434	1.858	1.808	38.304
10	Myrträsk	0	0.111111111	15.329	1.985	204.075	2.344	7.832	1.006	1.437	0.603	0.527	0.513	0	0	0.097	0.126	0.244	0.104	0.731	0.952	0.446	0.309	0	0.099	0.08	0.33	0.077	0.294	0.097	1.052	0.805	0.857	58.009
22	Myrträsk	0	0	0.977	5.893	126.502	1.863	6.919	1.722	1.222	1.247	1.971	0.979	0	0	0	0.258	0.252	0	0.443	0.645	0	0	0	0	0.103	0.267	0	0.448	0.019	0.489	2.696	2.002	40.984
22	Myrträsk	0	0	10.972	4.891	164.371	4.151	17.518	0.706	1.867	2.971	2.883	0.631	0	0	0.084	0.24	0.16	0.073	0.245	0.743	0.122	0.13	0	0	0.129	0.258	0	0.319	0.049	0.575	1.868	1.969	89.051
11	Myrträsk	0.1	0	2.664	0.101	175.176	3.972	20.068	2.181	2.133	8.585	4.215	0.804	0	0	0.261	0.178	1.277	0.717	0.209	0.552	0.085	0.131	0	0.129	0.07	0.159	0.584	0.18	0.029	1.222	2.236	1.953	54.007
46	Myrträsk	0.3	0.2	25.354	1.681	297.794	5.677	14.343	1.694	2.376	5.484	0.331	1.48	0	0	0.046	0.208	0.226	0.013	0.313	0.489	0.143	0.152	0	0	0.074	0.23	0	0.393	0.073	0.682	1.464	1.454	72.676
29	Myrträsk	3.3	0.4	2.991	0.059	175.017	3.506	1.684	2.689	3.217	4.051	0.723	1.432	0	0	0.138	0.145	1.195	0.144	0.199	0.473	0	0	0	0.181	0.107	0.173	0.508	0.229	0	0.922	3.395	2.337	53.157
104	Myrträsk	0	0.5	3.533	0.071	207.613	5.44	9.008	3.093	2.883	4.115	1.695	0.988	0	0	0.035	0.178	0.613	0.042	0.427	0.703	0.142	0.138	0	0	0.111	0.149	0	0.171	0.08	0.802	1.158	1.163	52.911
6	Myrträsk	0.6	10.5	2.417	0	169.621	2.934	4.585	1.456	3.124	10.782	2.072	1.15	0	0	0.055	0.17	3.667	0	0.272	0.572	0	0	0	0	0.098	0.172	0	0.155	0	0.581	3.15	2.373	48.568
123	Myrträsk	5.1	3.2	1.239	9.144	222.189	3.958	8.37	2.816	2.751	1.809	6.045	1.188	0	0	0.053	0.368	1.158	0.023	0.426	0.931	0.119	0.125	0	0.064	0.071	0.197	0.115	0.237	0.037	0.752	1.818	1.816	53.947
19	Myrträsk	1.2	1	2.856	0.108	300.505	4.19	14.922	0.567	0.951	5.514	3.905	0.928	0	0	0	0.066	1.209	0	0.232	0.466	0.11	0.122	0	0	0.07	0.195	0	0.255	0.058	0.569	1.395	1.672	44.324
5	Myrträsk	0.1	0.3	16.493	0.088	144.061	4.911	5.274	1.585	2.57	8.114	0.78	1.201	0	0	0.069	0.129	1.301	0.245	0.303	0.889	0.122	0.085	0	0	0.178	0.115	0.108	0.309	0.056	0.764	2.528	2.249	63.321
10	Myrträsk	1.6	1.5	43.283	5.843	98.275	5.722	17.272	0.837	1.685	1.114	0.526	1.298	0	0	0.154	0.11	0.201	0.286	0.616	0.607	0.383	0.163	0	0	0.047	0.228	0.057	0.224	0.1	0.777	0.496	0.569	89.024
77	Myrträsk	0.1	0.6	1.357	2.316	260.834	3.45	11.752	1.347	1.147	5.09	4.472	0.504	0	0	0	0.189	1.359	0	0.334	0.688	0.122	0.148	0	0	0.113	0.264	0	0.225	0.033	0.42	1.384	1.915	69.439
11	Myrträsk	0	0	3.644	0.045	178.504	6.251	8.548	1.804	3.292	2.421	2.939	0.812	0	0	0.131	0.136	0.614	0.226	0.368	0.58	0.2	0.154	0	0.077	0.102	0.301	0.223	0.189	0.071	0.785	1.145	1.134	100.745
48	Myrträsk	0.75	2.375	33.953	0.178	54.262	5.67	23.43	0.817	0.268	10.671	0.302	1.94	0	0	0.079	0.102	0.258	0.385	0.421	0.479	0.296	0.14	0	0	0.08	0.283	0.099	0.154	0.082	0.732	0.31	0.202	89.546
48	Myrträsk	0.7	0.7	17.209	0.061	144.319	3.168	17.907	0.354	2.239	4.547	1.515	1.485	0	0	0.088	0.242	0.432	0.096	0.562	0.91	0.193	0.223	0	0	0.03	0.239	0	0.36	0.092	0.692	0.345	0.37	48.655
69	Myrträsk	2.4	4.7	1.992	1.779	114.254	10.829	9.442	1.329	2.619	0.871	4.578	0.777	0	0	0.053	0.253	0.302	0.079	0.205	0.582	0	0	0	0	0.08	0.171	0.139	0.204	0	1.386	2.969	1.643	96.989
123	Myrträsk	2.7	6.9	13.424	7.846	143.598	3.764	12.631	2.386	2.073	2.449	2.02	0.967	0	0	0.088	0.191	0.608	0.118	0.871	1.034	0.329	0.161	0	0	0.077	0.266	0.036	0.335	0.073	0.891	0.934	0.746	70.158
88	Myrträsk	0	3	18.022	0.095	140.872	5.207	16.141	1.018	1.826	7.94	0.489	1.456	0	0	0.158	0.122	0.373	0.324	0.384	0.803	0.088	0.193	0	0	0.052	0.323	0	0.257	0.063	0.579	0.775	1.127	62.491
5	Myrträsk	0	0	1.292	0.142	159.362	3.73	1.765	1.949	2.218	3.878	1.089	0.649	0	0	0.129	0.156	2.053	0.486	0.354	0.709	0.123	0.09	0	0.169	0.22	0.211	1.07	0.321	0.032	0.941	4.129	2.619	77.725
123	Myrträsk	2	3.7	20.078	7.889	154.369	6.778	14.978	1.616	3.477	0.718	2.107	1.559	0	0	0	0.31	0.25	0.024	0.401	0.318	0.149	0.105	0	0	0.038	0.168	0	0.173	0.046	0.557	0.497	0.595	89.953
77	Myrträsk	0	0.9	1.144	1.102	150.487	4.63	11.244	1.452	2.251	4.389	4.116	0.786	0	0	0.038	0.17	1.4	0	0.459	0.722	0.142	0.132	0	0	0.082	0.127	0	0.119	0	1.184	2.122	1.597	69.563
100	Myrträsk	2.4	2	18.101	2.997	325.524	3.647	14.727	1.857	2.197	8.966	2.217	0.87	0	0	0.056	0.118	0.88	0.107	0.282	0.759	0.134	0.187	0	0	0.278	0.249	0.065	0.372	0.061	0.544	1.661	2.19	90.603
6	Bjursjön	1.7	4.3	N/A	N/A	N/A	N/A	N/A	N/A	N/A	N/A	N/A	N/A	N/A	N/A	N/A	N/A	N/A	N/A	N/A	N/A	N/A	N/A	N/A	N/A	N/A	N/A	N/A	N/A	N/A	N/A	N/A	N/A	N/A
10	Bjursjön	0.1	1.1	N/A	N/A	N/A	N/A	N/A	N/A	N/A	N/A	N/A	N/A	N/A	N/A	N/A	N/A	N/A	N/A	N/A	N/A	N/A	N/A	N/A	N/A	N/A	N/A	N/A	N/A	N/A	N/A	N/A	N/A	N/A
19	Bjursjön	1	2.5	N/A	N/A	N/A	N/A	N/A	N/A	N/A	N/A	N/A	N/A	N/A	N/A	N/A	N/A	N/A	N/A	N/A	N/A	N/A	N/A	N/A	N/A	N/A	N/A	N/A	N/A	N/A	N/A	N/A	N/A	N/A
29	Bjursjön	0.1	0	N/A	N/A	N/A	N/A	N/A	N/A	N/A	N/A	N/A	N/A	N/A	N/A	N/A	N/A	N/A	N/A	N/A	N/A	N/A	N/A	N/A	N/A	N/A	N/A	N/A	N/A	N/A	N/A	N/A	N/A	N/A
17	Bjursjön	0	0	N/A	N/A	N/A	N/A	N/A	N/A	N/A	N/A	N/A	N/A	N/A	N/A	N/A	N/A	N/A	N/A	N/A	N/A	N/A	N/A	N/A	N/A	N/A	N/A	N/A	N/A	N/A	N/A	N/A	N/A	N/A
77	Bjursjön	2.1	1.9	N/A	N/A	N/A	N/A	N/A	N/A	N/A	N/A	N/A	N/A	N/A	N/A	N/A	N/A	N/A	N/A	N/A	N/A	N/A	N/A	N/A	N/A	N/A	N/A	N/A	N/A	N/A	N/A	N/A	N/A	N/A
88	Bjursjön	0	0.3	N/A	N/A	N/A	N/A	N/A	N/A	N/A	N/A	N/A	N/A	N/A	N/A	N/A	N/A	N/A	N/A	N/A	N/A	N/A	N/A	N/A	N/A	N/A	N/A	N/A	N/A	N/A	N/A	N/A	N/A	N/A
46	Bjursjön	0.5	2.3	N/A	N/A	N/A	N/A	N/A	N/A	N/A	N/A	N/A	N/A	N/A	N/A	N/A	N/A	N/A	N/A	N/A	N/A	N/A	N/A	N/A	N/A	N/A	N/A	N/A	N/A	N/A	N/A	N/A	N/A	N/A
110	Bjursjön	0	0	N/A	N/A	N/A	N/A	N/A	N/A	N/A	N/A	N/A	N/A	N/A	N/A	N/A	N/A	N/A	N/A	N/A	N/A	N/A	N/A	N/A	N/A	N/A	N/A	N/A	N/A	N/A	N/A	N/A	N/A	N/A
123	Bjursjön	1.7	4.5	N/A	N/A	N/A	N/A	N/A	N/A	N/A	N/A	N/A	N/A	N/A	N/A	N/A	N/A	N/A	N/A	N/A	N/A	N/A	N/A	N/A	N/A	N/A	N/A	N/A	N/A	N/A	N/A	N/A	N/A	N/A
69	Bjursjön	2.5	8.2	N/A	N/A	N/A	N/A	N/A	N/A	N/A	N/A	N/A	N/A	N/A	N/A	N/A	N/A	N/A	N/A	N/A	N/A	N/A	N/A	N/A	N/A	N/A	N/A	N/A	N/A	N/A	N/A	N/A	N/A	N/A
104	Bjursjön	1	2.2	N/A	N/A	N/A	N/A	N/A	N/A	N/A	N/A	N/A	N/A	N/A	N/A	N/A	N/A	N/A	N/A	N/A	N/A	N/A	N/A	N/A	N/A	N/A	N/A	N/A	N/A	N/A	N/A	N/A	N/A	N/A
10	Bjursjön	1.666666667	3	N/A	N/A	N/A	N/A	N/A	N/A	N/A	N/A	N/A	N/A	N/A	N/A	N/A	N/A	N/A	N/A	N/A	N/A	N/A	N/A	N/A	N/A	N/A	N/A	N/A	N/A	N/A	N/A	N/A	N/A	N/A
100	Bjursjön	0.142857143	3.142857143	N/A	N/A	N/A	N/A	N/A	N/A	N/A	N/A	N/A	N/A	N/A	N/A	N/A	N/A	N/A	N/A	N/A	N/A	N/A	N/A	N/A	N/A	N/A	N/A	N/A	N/A	N/A	N/A	N/A	N/A	N/A
123	Bjursjön	0	2.5	N/A	N/A	N/A	N/A	N/A	N/A	N/A	N/A	N/A	N/A	N/A	N/A	N/A	N/A	N/A	N/A	N/A	N/A	N/A	N/A	N/A	N/A	N/A	N/A	N/A	N/A	N/A	N/A	N/A	N/A	N/A
6	Bjursjön	4.4	7.2	N/A	N/A	N/A	N/A	N/A	N/A	N/A	N/A	N/A	N/A	N/A	N/A	N/A	N/A	N/A	N/A	N/A	N/A	N/A	N/A	N/A	N/A	N/A	N/A	N/A	N/A	N/A	N/A	N/A	N/A	N/A
29	Bjursjön	0.3	0.2	N/A	N/A	N/A	N/A	N/A	N/A	N/A	N/A	N/A	N/A	N/A	N/A	N/A	N/A	N/A	N/A	N/A	N/A	N/A	N/A	N/A	N/A	N/A	N/A	N/A	N/A	N/A	N/A	N/A	N/A	N/A
69	Bjursjön	2.2	3.9	N/A	N/A	N/A	N/A	N/A	N/A	N/A	N/A	N/A	N/A	N/A	N/A	N/A	N/A	N/A	N/A	N/A	N/A	N/A	N/A	N/A	N/A	N/A	N/A	N/A	N/A	N/A	N/A	N/A	N/A	N/A
46	Bjursjön	0.3	0.2	N/A	N/A	N/A	N/A	N/A	N/A	N/A	N/A	N/A	N/A	N/A	N/A	N/A	N/A	N/A	N/A	N/A	N/A	N/A	N/A	N/A	N/A	N/A	N/A	N/A	N/A	N/A	N/A	N/A	N/A	N/A
48	Bjursjön	2.7	13.4	N/A	N/A	N/A	N/A	N/A	N/A	N/A	N/A	N/A	N/A	N/A	N/A	N/A	N/A	N/A	N/A	N/A	N/A	N/A	N/A	N/A	N/A	N/A	N/A	N/A	N/A	N/A	N/A	N/A	N/A	N/A
5	Bjursjön	0.1	0.3	N/A	N/A	N/A	N/A	N/A	N/A	N/A	N/A	N/A	N/A	N/A	N/A	N/A	N/A	N/A	N/A	N/A	N/A	N/A	N/A	N/A	N/A	N/A	N/A	N/A	N/A	N/A	N/A	N/A	N/A	N/A
11	Bjursjön	2.3	1.4	N/A	N/A	N/A	N/A	N/A	N/A	N/A	N/A	N/A	N/A	N/A	N/A	N/A	N/A	N/A	N/A	N/A	N/A	N/A	N/A	N/A	N/A	N/A	N/A	N/A	N/A	N/A	N/A	N/A	N/A	N/A
77	Bjursjön	2	7.1	N/A	N/A	N/A	N/A	N/A	N/A	N/A	N/A	N/A	N/A	N/A	N/A	N/A	N/A	N/A	N/A	N/A	N/A	N/A	N/A	N/A	N/A	N/A	N/A	N/A	N/A	N/A	N/A	N/A	N/A	N/A
100	Bjursjön	1.1	0.4	N/A	N/A	N/A	N/A	N/A	N/A	N/A	N/A	N/A	N/A	N/A	N/A	N/A	N/A	N/A	N/A	N/A	N/A	N/A	N/A	N/A	N/A	N/A	N/A	N/A	N/A	N/A	N/A	N/A	N/A	N/A
104	Bjursjön	1	5.5	N/A	N/A	N/A	N/A	N/A	N/A	N/A	N/A	N/A	N/A	N/A	N/A	N/A	N/A	N/A	N/A	N/A	N/A	N/A	N/A	N/A	N/A	N/A	N/A	N/A	N/A	N/A	N/A	N/A	N/A	N/A
17	Bjursjön	2.4	4.3	N/A	N/A	N/A	N/A	N/A	N/A	N/A	N/A	N/A	N/A	N/A	N/A	N/A	N/A	N/A	N/A	N/A	N/A	N/A	N/A	N/A	N/A	N/A	N/A	N/A	N/A	N/A	N/A	N/A	N/A	N/A
77	Bjursjön	0.4	1.9	N/A	N/A	N/A	N/A	N/A	N/A	N/A	N/A	N/A	N/A	N/A	N/A	N/A	N/A	N/A	N/A	N/A	N/A	N/A	N/A	N/A	N/A	N/A	N/A	N/A	N/A	N/A	N/A	N/A	N/A	N/A
19	Bjursjön	2.7	7.5	N/A	N/A	N/A	N/A	N/A	N/A	N/A	N/A	N/A	N/A	N/A	N/A	N/A	N/A	N/A	N/A	N/A	N/A	N/A	N/A	N/A	N/A	N/A	N/A	N/A	N/A	N/A	N/A	N/A	N/A	N/A
69	Bjursjön	0.666666667	5.888888889	N/A	N/A	N/A	N/A	N/A	N/A	N/A	N/A	N/A	N/A	N/A	N/A	N/A	N/A	N/A	N/A	N/A	N/A	N/A	N/A	N/A	N/A	N/A	N/A	N/A	N/A	N/A	N/A	N/A	N/A	N/A
88	Bjursjön	0.8	0.4	N/A	N/A	N/A	N/A	N/A	N/A	N/A	N/A	N/A	N/A	N/A	N/A	N/A	N/A	N/A	N/A	N/A	N/A	N/A	N/A	N/A	N/A	N/A	N/A	N/A	N/A	N/A	N/A	N/A	N/A	N/A
22	Bjursjön	7.428571429	9.142857143	N/A	N/A	N/A	N/A	N/A	N/A	N/A	N/A	N/A	N/A	N/A	N/A	N/A	N/A	N/A	N/A	N/A	N/A	N/A	N/A	N/A	N/A	N/A	N/A	N/A	N/A	N/A	N/A	N/A	N/A	N/A
77	Bjursjön	4.2	5.6	N/A	N/A	N/A	N/A	N/A	N/A	N/A	N/A	N/A	N/A	N/A	N/A	N/A	N/A	N/A	N/A	N/A	N/A	N/A	N/A	N/A	N/A	N/A	N/A	N/A	N/A	N/A	N/A	N/A	N/A	N/A
100	Bjursjön	0.3	0.3	N/A	N/A	N/A	N/A	N/A	N/A	N/A	N/A	N/A	N/A	N/A	N/A	N/A	N/A	N/A	N/A	N/A	N/A	N/A	N/A	N/A	N/A	N/A	N/A	N/A	N/A	N/A	N/A	N/A	N/A	N/A
11	Bjursjön	0.1	0.1	N/A	N/A	N/A	N/A	N/A	N/A	N/A	N/A	N/A	N/A	N/A	N/A	N/A	N/A	N/A	N/A	N/A	N/A	N/A	N/A	N/A	N/A	N/A	N/A	N/A	N/A	N/A	N/A	N/A	N/A	N/A
19	Bjursjön	2	7.6	N/A	N/A	N/A	N/A	N/A	N/A	N/A	N/A	N/A	N/A	N/A	N/A	N/A	N/A	N/A	N/A	N/A	N/A	N/A	N/A	N/A	N/A	N/A	N/A	N/A	N/A	N/A	N/A	N/A	N/A	N/A
48	Bjursjön	0.4	9.1	N/A	N/A	N/A	N/A	N/A	N/A	N/A	N/A	N/A	N/A	N/A	N/A	N/A	N/A	N/A	N/A	N/A	N/A	N/A	N/A	N/A	N/A	N/A	N/A	N/A	N/A	N/A	N/A	N/A	N/A	N/A
110	Bjursjön	0.7	1.7	N/A	N/A	N/A	N/A	N/A	N/A	N/A	N/A	N/A	N/A	N/A	N/A	N/A	N/A	N/A	N/A	N/A	N/A	N/A	N/A	N/A	N/A	N/A	N/A	N/A	N/A	N/A	N/A	N/A	N/A	N/A
6	Bjursjön	2.9	4.3	N/A	N/A	N/A	N/A	N/A	N/A	N/A	N/A	N/A	N/A	N/A	N/A	N/A	N/A	N/A	N/A	N/A	N/A	N/A	N/A	N/A	N/A	N/A	N/A	N/A	N/A	N/A	N/A	N/A	N/A	N/A
5	Bjursjön	0.2	0.7	N/A	N/A	N/A	N/A	N/A	N/A	N/A	N/A	N/A	N/A	N/A	N/A	N/A	N/A	N/A	N/A	N/A	N/A	N/A	N/A	N/A	N/A	N/A	N/A	N/A	N/A	N/A	N/A	N/A	N/A	N/A
11	Bjursjön	0	0	N/A	N/A	N/A	N/A	N/A	N/A	N/A	N/A	N/A	N/A	N/A	N/A	N/A	N/A	N/A	N/A	N/A	N/A	N/A	N/A	N/A	N/A	N/A	N/A	N/A	N/A	N/A	N/A	N/A	N/A	N/A
88	Bjursjön	4.6	1.2	N/A	N/A	N/A	N/A	N/A	N/A	N/A	N/A	N/A	N/A	N/A	N/A	N/A	N/A	N/A	N/A	N/A	N/A	N/A	N/A	N/A	N/A	N/A	N/A	N/A	N/A	N/A	N/A	N/A	N/A	N/A
5	Bjursjön	0.2	1.4	N/A	N/A	N/A	N/A	N/A	N/A	N/A	N/A	N/A	N/A	N/A	N/A	N/A	N/A	N/A	N/A	N/A	N/A	N/A	N/A	N/A	N/A	N/A	N/A	N/A	N/A	N/A	N/A	N/A	N/A	N/A
77	Bjursjön	3.3	3.3	N/A	N/A	N/A	N/A	N/A	N/A	N/A	N/A	N/A	N/A	N/A	N/A	N/A	N/A	N/A	N/A	N/A	N/A	N/A	N/A	N/A	N/A	N/A	N/A	N/A	N/A	N/A	N/A	N/A	N/A	N/A
22	Bjursjön	3.8	6.5	N/A	N/A	N/A	N/A	N/A	N/A	N/A	N/A	N/A	N/A	N/A	N/A	N/A	N/A	N/A	N/A	N/A	N/A	N/A	N/A	N/A	N/A	N/A	N/A	N/A	N/A	N/A	N/A	N/A	N/A	N/A
19	Bjursjön	0.9	13.1	N/A	N/A	N/A	N/A	N/A	N/A	N/A	N/A	N/A	N/A	N/A	N/A	N/A	N/A	N/A	N/A	N/A	N/A	N/A	N/A	N/A	N/A	N/A	N/A	N/A	N/A	N/A	N/A	N/A	N/A	N/A
46	Bjursjön	3.3	11.6	N/A	N/A	N/A	N/A	N/A	N/A	N/A	N/A	N/A	N/A	N/A	N/A	N/A	N/A	N/A	N/A	N/A	N/A	N/A	N/A	N/A	N/A	N/A	N/A	N/A	N/A	N/A	N/A	N/A	N/A	N/A
69	Bjursjön	1.3	3.7	N/A	N/A	N/A	N/A	N/A	N/A	N/A	N/A	N/A	N/A	N/A	N/A	N/A	N/A	N/A	N/A	N/A	N/A	N/A	N/A	N/A	N/A	N/A	N/A	N/A	N/A	N/A	N/A	N/A	N/A	N/A
100	Bjursjön	0.1	2.4	N/A	N/A	N/A	N/A	N/A	N/A	N/A	N/A	N/A	N/A	N/A	N/A	N/A	N/A	N/A	N/A	N/A	N/A	N/A	N/A	N/A	N/A	N/A	N/A	N/A	N/A	N/A	N/A	N/A	N/A	N/A
110	Bjursjön	0.7	2.5	N/A	N/A	N/A	N/A	N/A	N/A	N/A	N/A	N/A	N/A	N/A	N/A	N/A	N/A	N/A	N/A	N/A	N/A	N/A	N/A	N/A	N/A	N/A	N/A	N/A	N/A	N/A	N/A	N/A	N/A	N/A
110	Bjursjön	0.111111111	0.777777778	N/A	N/A	N/A	N/A	N/A	N/A	N/A	N/A	N/A	N/A	N/A	N/A	N/A	N/A	N/A	N/A	N/A	N/A	N/A	N/A	N/A	N/A	N/A	N/A	N/A	N/A	N/A	N/A	N/A	N/A	N/A
123	Bjursjön	0.2	5.8	N/A	N/A	N/A	N/A	N/A	N/A	N/A	N/A	N/A	N/A	N/A	N/A	N/A	N/A	N/A	N/A	N/A	N/A	N/A	N/A	N/A	N/A	N/A	N/A	N/A	N/A	N/A	N/A	N/A	N/A	N/A
6	Bjursjön	0.8	0.3	N/A	N/A	N/A	N/A	N/A	N/A	N/A	N/A	N/A	N/A	N/A	N/A	N/A	N/A	N/A	N/A	N/A	N/A	N/A	N/A	N/A	N/A	N/A	N/A	N/A	N/A	N/A	N/A	N/A	N/A	N/A
22	Bjursjön	2.7	4.8	N/A	N/A	N/A	N/A	N/A	N/A	N/A	N/A	N/A	N/A	N/A	N/A	N/A	N/A	N/A	N/A	N/A	N/A	N/A	N/A	N/A	N/A	N/A	N/A	N/A	N/A	N/A	N/A	N/A	N/A	N/A
17	Bjursjön	0	0.5	N/A	N/A	N/A	N/A	N/A	N/A	N/A	N/A	N/A	N/A	N/A	N/A	N/A	N/A	N/A	N/A	N/A	N/A	N/A	N/A	N/A	N/A	N/A	N/A	N/A	N/A	N/A	N/A	N/A	N/A	N/A
88	Bjursjön	0.1	2.9	N/A	N/A	N/A	N/A	N/A	N/A	N/A	N/A	N/A	N/A	N/A	N/A	N/A	N/A	N/A	N/A	N/A	N/A	N/A	N/A	N/A	N/A	N/A	N/A	N/A	N/A	N/A	N/A	N/A	N/A	N/A
48	Bjursjön	0.5	1.8	N/A	N/A	N/A	N/A	N/A	N/A	N/A	N/A	N/A	N/A	N/A	N/A	N/A	N/A	N/A	N/A	N/A	N/A	N/A	N/A	N/A	N/A	N/A	N/A	N/A	N/A	N/A	N/A	N/A	N/A	N/A
5	Bjursjön	0.7	0.6	N/A	N/A	N/A	N/A	N/A	N/A	N/A	N/A	N/A	N/A	N/A	N/A	N/A	N/A	N/A	N/A	N/A	N/A	N/A	N/A	N/A	N/A	N/A	N/A	N/A	N/A	N/A	N/A	N/A	N/A	N/A
123	Bjursjön	3	7.9	N/A	N/A	N/A	N/A	N/A	N/A	N/A	N/A	N/A	N/A	N/A	N/A	N/A	N/A	N/A	N/A	N/A	N/A	N/A	N/A	N/A	N/A	N/A	N/A	N/A	N/A	N/A	N/A	N/A	N/A	N/A
5	Bjursjön	0.1	0.6	N/A	N/A	N/A	N/A	N/A	N/A	N/A	N/A	N/A	N/A	N/A	N/A	N/A	N/A	N/A	N/A	N/A	N/A	N/A	N/A	N/A	N/A	N/A	N/A	N/A	N/A	N/A	N/A	N/A	N/A	N/A
10	Bjursjön	0.833333333	2.166666667	N/A	N/A	N/A	N/A	N/A	N/A	N/A	N/A	N/A	N/A	N/A	N/A	N/A	N/A	N/A	N/A	N/A	N/A	N/A	N/A	N/A	N/A	N/A	N/A	N/A	N/A	N/A	N/A	N/A	N/A	N/A
17	Bjursjön	0.142857143	0.285714286	N/A	N/A	N/A	N/A	N/A	N/A	N/A	N/A	N/A	N/A	N/A	N/A	N/A	N/A	N/A	N/A	N/A	N/A	N/A	N/A	N/A	N/A	N/A	N/A	N/A	N/A	N/A	N/A	N/A	N/A	N/A
29	Bjursjön	0	0.1	N/A	N/A	N/A	N/A	N/A	N/A	N/A	N/A	N/A	N/A	N/A	N/A	N/A	N/A	N/A	N/A	N/A	N/A	N/A	N/A	N/A	N/A	N/A	N/A	N/A	N/A	N/A	N/A	N/A	N/A	N/A
48	Bjursjön	0.4	3.3	N/A	N/A	N/A	N/A	N/A	N/A	N/A	N/A	N/A	N/A	N/A	N/A	N/A	N/A	N/A	N/A	N/A	N/A	N/A	N/A	N/A	N/A	N/A	N/A	N/A	N/A	N/A	N/A	N/A	N/A	N/A
123	Bjursjön	5.4	8.8	N/A	N/A	N/A	N/A	N/A	N/A	N/A	N/A	N/A	N/A	N/A	N/A	N/A	N/A	N/A	N/A	N/A	N/A	N/A	N/A	N/A	N/A	N/A	N/A	N/A	N/A	N/A	N/A	N/A	N/A	N/A
6	Bjursjön	1.3	3.2	N/A	N/A	N/A	N/A	N/A	N/A	N/A	N/A	N/A	N/A	N/A	N/A	N/A	N/A	N/A	N/A	N/A	N/A	N/A	N/A	N/A	N/A	N/A	N/A	N/A	N/A	N/A	N/A	N/A	N/A	N/A
10	Bjursjön	0.555555556	2.888888889	N/A	N/A	N/A	N/A	N/A	N/A	N/A	N/A	N/A	N/A	N/A	N/A	N/A	N/A	N/A	N/A	N/A	N/A	N/A	N/A	N/A	N/A	N/A	N/A	N/A	N/A	N/A	N/A	N/A	N/A	N/A
29	Bjursjön	2.5	1.5	N/A	N/A	N/A	N/A	N/A	N/A	N/A	N/A	N/A	N/A	N/A	N/A	N/A	N/A	N/A	N/A	N/A	N/A	N/A	N/A	N/A	N/A	N/A	N/A	N/A	N/A	N/A	N/A	N/A	N/A	N/A
48	Bjursjön	1.2	0	N/A	N/A	N/A	N/A	N/A	N/A	N/A	N/A	N/A	N/A	N/A	N/A	N/A	N/A	N/A	N/A	N/A	N/A	N/A	N/A	N/A	N/A	N/A	N/A	N/A	N/A	N/A	N/A	N/A	N/A	N/A
88	Bjursjön	1.2	0	N/A	N/A	N/A	N/A	N/A	N/A	N/A	N/A	N/A	N/A	N/A	N/A	N/A	N/A	N/A	N/A	N/A	N/A	N/A	N/A	N/A	N/A	N/A	N/A	N/A	N/A	N/A	N/A	N/A	N/A	N/A
11	Bjursjön	0	0	N/A	N/A	N/A	N/A	N/A	N/A	N/A	N/A	N/A	N/A	N/A	N/A	N/A	N/A	N/A	N/A	N/A	N/A	N/A	N/A	N/A	N/A	N/A	N/A	N/A	N/A	N/A	N/A	N/A	N/A	N/A
69	Bjursjön	6.3	8.8	N/A	N/A	N/A	N/A	N/A	N/A	N/A	N/A	N/A	N/A	N/A	N/A	N/A	N/A	N/A	N/A	N/A	N/A	N/A	N/A	N/A	N/A	N/A	N/A	N/A	N/A	N/A	N/A	N/A	N/A	N/A
104	Bjursjön	2.3	7	N/A	N/A	N/A	N/A	N/A	N/A	N/A	N/A	N/A	N/A	N/A	N/A	N/A	N/A	N/A	N/A	N/A	N/A	N/A	N/A	N/A	N/A	N/A	N/A	N/A	N/A	N/A	N/A	N/A	N/A	N/A
22	Bjursjön	2.9	2	N/A	N/A	N/A	N/A	N/A	N/A	N/A	N/A	N/A	N/A	N/A	N/A	N/A	N/A	N/A	N/A	N/A	N/A	N/A	N/A	N/A	N/A	N/A	N/A	N/A	N/A	N/A	N/A	N/A	N/A	N/A
29	Bjursjön	0.2	0.5	N/A	N/A	N/A	N/A	N/A	N/A	N/A	N/A	N/A	N/A	N/A	N/A	N/A	N/A	N/A	N/A	N/A	N/A	N/A	N/A	N/A	N/A	N/A	N/A	N/A	N/A	N/A	N/A	N/A	N/A	N/A
104	Bjursjön	3.285714286	8.142857143	N/A	N/A	N/A	N/A	N/A	N/A	N/A	N/A	N/A	N/A	N/A	N/A	N/A	N/A	N/A	N/A	N/A	N/A	N/A	N/A	N/A	N/A	N/A	N/A	N/A	N/A	N/A	N/A	N/A	N/A	N/A
104	Bjursjön	7.5	6.5	N/A	N/A	N/A	N/A	N/A	N/A	N/A	N/A	N/A	N/A	N/A	N/A	N/A	N/A	N/A	N/A	N/A	N/A	N/A	N/A	N/A	N/A	N/A	N/A	N/A	N/A	N/A	N/A	N/A	N/A	N/A
46	Bjursjön	0.9	2.7	N/A	N/A	N/A	N/A	N/A	N/A	N/A	N/A	N/A	N/A	N/A	N/A	N/A	N/A	N/A	N/A	N/A	N/A	N/A	N/A	N/A	N/A	N/A	N/A	N/A	N/A	N/A	N/A	N/A	N/A	N/A
